# Supplementary material for: New species, new records and new morphological characters of the genus Tillicera Spinola from China (Coleoptera, Cleridae, Clerinae)
Source: Zookeys. 2011 Aug 11;(122):19–38. doi: 10.3897/zookeys.122.1457 (PMC3187671; doi:10.3897/zookeys.122.1457)
Supplement: XML Treatment for Tillicera auratofasciata [file zookeys.122.1457-treatment1.xml]

<!DOCTYPE tp:taxon-treatment
  PUBLIC "-//TaxonX//DTD Taxonomic Treatment Publishing DTD v0 20100105//EN" "tax-treatment-NSO.dtd">
<tp:taxon-treatment xmlns:tp="http://www.plazi.org/taxpub"><tp:treatment-meta><mixed-citation publication-type="journal"><person-group><name><surname>Yang</surname><given-names>Ganyan</given-names></name><name><surname>Montreuil</surname><given-names>Olivier</given-names></name><name><surname>Yang</surname><given-names>Xingke</given-names></name></person-group><article-title>New species, new records and new morphological characters of the genus <italic>Tillicera</italic> Spinola from China (Coleoptera, Cleridae, Clerinae)</article-title><source>Zookeys</source><day>11</day><month>8</month><year>2011</year><volume>2011</volume><issue>122</issue><fpage>19</fpage><lpage>38</lpage><pub-id pub-id-type="doi">10.3897/zookeys.122.1457</pub-id></mixed-citation></tp:treatment-meta><tp:nomenclature><tp:taxon-name>
                        	<tp:taxon-name-part taxon-name-part-type="genus">Tillicera</tp:taxon-name-part>
                        	<tp:taxon-name-part taxon-name-part-type="species">auratofasciata</tp:taxon-name-part>
                        <object-id xmlns:xlink="http://www.w3.org/1999/xlink" xlink:type="simple">http://species-id.net/wiki/Tillicera_auratofasciata</object-id>
                        </tp:taxon-name><tp:taxon-authority>(Pic, 1927)</tp:taxon-authority><xref ref-type="fig" rid="F3">Figs 5–12</xref><xref ref-type="fig" rid="F6">29, 32</xref><xref ref-type="fig" rid="F7">34–37</xref><tp:nomenclature-citation-list><tp:nomenclature-citation><tp:taxon-name>Pseudoclerops auratofasciata</tp:taxon-name><comment> Pic, 1927: 8 (Chapa, N Vietnam).</comment></tp:nomenclature-citation><tp:nomenclature-citation><tp:taxon-name>Tillicera auratofasciata</tp:taxon-name><comment>: Pic, 1934: 133.</comment></tp:nomenclature-citation></tp:nomenclature-citation-list></tp:nomenclature><tp:treatment-sec sec-type="Diagnosis"><title>Diagnosis.</title><p>Distinguishable from superficially similar specimens of <italic><tp:taxon-name>Tillicera sensibilis</tp:taxon-name></italic> by body stouter (length to width ratio of elytra: male about 2.04, female 2.11), length to width ratio of terminal antennomere of both sexes evidently below 1.5, metaepisternum black, at least the lateral part of metasternum black, pubescence on metaepisternum and metasternum yellow and almost as thick as golden decumbent setae on elytra, dorsal sinus of tegmen triangular, ventral sinus digitiform, and dorsal margin of phallus with large denticles extending from anterior half to posterior sclerotized area; and distinguishable from <italic><tp:taxon-name>Tillicera wenii</tp:taxon-name></italic> by pattern-forming setae on elytra more gold colored,  metaepisternum black, at least the lateral part of metasternum black, pubescence on metaepisternum and metasternum yellow and almost as thick as golden decumbent setae on elytra, meta-P1 absent and meta-P2 just vestigeal, pit-like sensilla of male terminal antennomere larger and shallower (distinct in magnification 100× before treated with KOH solution) (<xref ref-type="fig" rid="F6">Figs 29, 32</xref>), paramere not pointed, dorsal sinus triangular, ventral sinus digitiform.</p></tp:treatment-sec><tp:treatment-sec sec-type="Supplemental description"><title>Supplemental description.</title><p>Elytra: Length to width ratio: male about 2.04, female about 2.11.</p><p>Terminal antennomere: Length to width ratio of both sexes below 1.5; male with a shallow pit-like sensillum present at basal third, diameter 0.08 mm (clearly distinct in magnification 100× before and after treated with KOH solution) (<xref ref-type="fig" rid="F6">Figs 29, 32</xref>).</p><p>Male terminalia: Ratio of length of paramere to whole tegmen 0.17: 1, paramere thumb-like in dorsal view, dorsal sinus triangular, ventral sinus digitiform (<xref ref-type="fig" rid="F3">Figs 5–6</xref>); phallic plate with large denticles along dorsal margin and fine granular structures on posterior sclerotized area (denticles extending from anterior half to posterior sclerotized area; number of denticles can vary between left and right phallic plate and between individuals but whole length of denticles is consistent) (<xref ref-type="fig" rid="F3">Figs 7–8, 12</xref>); phallic ventral membrane with one line of file-like structures on each side (<xref ref-type="fig" rid="F3">Fig. 7</xref>); spicular fork (<xref ref-type="fig" rid="F3">Fig. 9</xref>); tergum VIII (<xref ref-type="fig" rid="F3">Fig. 10</xref>), sternum VIII (<xref ref-type="fig" rid="F3">Fig. 11</xref>).</p><p>Female reproductive organs: Vagina swollen, base of bursa copulatrix narrower than posterior end of vagina; swollen zone between vagina and spermathecal duct larger than that in <italic><tp:taxon-name>Tillicera sensibilis</tp:taxon-name></italic>; length of bursa copulatrix three times as long as spermatheca; spermathecal gland attached to basal fourth of spermatheca (<xref ref-type="fig" rid="F7">Figs 36, 37</xref>); both dorsal and ventral lamina of ovipositor undivided (<xref ref-type="fig" rid="F7">Figs 34, 35</xref>).</p></tp:treatment-sec><tp:treatment-sec sec-type="Distribution"><title>Distribution.</title><p>China: Yunnan (new record), Guangxi (new record), Hainan (new record), Xizhang; Thailand; Laos; Vietnam.</p></tp:treatment-sec><tp:treatment-sec sec-type="Material examined"><title>Material examined.</title><p> <bold>Lectotype</bold> designated here: female, “Type [printed]/Type [handwritten by Pic]/Tonkin, Chapa, 27.VI.1918, Jeanvoine/<italic><tp:taxon-name>Pseudoclerops auratofasciatus</tp:taxon-name></italic> n. sp. [handwritten by Pic]/<italic><tp:taxon-name>Tillicera auratofasciatus</tp:taxon-name></italic> Pic/Museum Paris, Coll. M. Pic/HOLOTYPE <italic><tp:taxon-name>Tillicera auratofasciata</tp:taxon-name></italic> (Pic, 1927), Revision 2009, Gerstmeier &amp; Bernhard” (MNHN).</p></tp:treatment-sec><tp:treatment-sec sec-type="Remarks. "><title>Remarks. </title><p>The name-bearing type was not fixed in the original publication and there was no imply how many type series was. For the purpose to fix the name-bearing type, the lectotype is designated here, which is the same specimen noted as "holotype" in Gerstmeier &amp; Bernhard (2010).</p></tp:treatment-sec><tp:treatment-sec sec-type="Other material examined"><title>Other material examined.</title><p> <bold>China</bold>: 1 male, Yunnan, Xishuangbanna, Cheli, Shihuiyao, alt. 700m, 1957.IV.27, leg. WANG Shuyong (IZAS); 1 female, Yunnan, Xishuangbanna, Mengla, alt. 620–650m, 1959.V.20, leg. ZHANG Facai (IZAS); 1 female, Yunnan, Xishuangbanna, Mengla, Menglun, No. 55 area, <named-content xmlns:xlink="http://www.w3.org/1999/xlink" content-type="dwc:verbatimCoordinates" xlink:type="simple">21.9650°N, 101.2099°E</named-content>, ca 630m, 2009.VIII.2, leg. SHI Hongliang, by beating (IZAS); 1 female, Yunnan, Nabanhe N.R. Xiaonuoyouxiazhai, alt. 1700m, 2009.V.8, leg. HU Jiayao &amp; YIN Ziwei (SHNU); 1 male, Guangxi, Luocheng, Yuxi station, alt. 400—700m, 2003.VII.29–31, leg. YANG Xiujuan (MHBU); 1 female, Hainan, Jianfengling Nature Reserve, 2007.V, leg. DING Liang (IZAS).</p><p><bold>Vietnam:</bold> 1 female, Tonkin, Mt. Bavi, alt. 800–1000m, 1941.VII, leg. A. De Cooman (IZAS); 2 females, Tonkin, Hoa–Binh, leg. A. De Cooman (IZAS); 1 male, Tam Dao, 930m, Vinh Phu Prov., N. Vietnam, 1~8–V–1998, Y. Arita leg.(MNHN); 2 females, Tam Dao, Vinh Phu Pro., N. Vietnam, Apr. –7 May 1996, Native leg. (MNHN); 1 male, Cuc Phuong, Ninh Binh Prov., N. Vietnam, 5–VI–1997, Y. Okushima leg. (MNHN); 1 male, TamDao, N. Vietnam, VIII. 1999 (RGCM); 1 male, N-Vietnam, Tam Dao, V.90, Dembicky leg. (RGCM); 1 male, 1994.May.2—8, TamDao, (N. Vietnam), local-col. (RGCM); 1 female, Mt. Tam Dao, Vinh Phu, N. Vietnam, V. 1998 (RGCM).</p><p><bold>Thailand:</bold> 1 male, N. Thailand, Meo Village, near Chiang Mai, V. 1988 (RGCM); 1 female, Mt. Doi Pui, 1400–1500m, Chiang Mai, N. Thailand, 22.V.1982, T. Shimomura leg. (MNHN); 1 female, Thailand, Chiangmai, Doi Pui, 26.V.1985 (RGCM); 1 female, N. Thailand, Doi Inthanon Nat. Res., 1250m, 22—31.V.2008, S. Murzin leg.</p><p><bold>Laos:</bold> 1 male, Laos, Umg. Vientiane, III.—VI.1963 (RGCM);</p></tp:treatment-sec><tp:treatment-sec><!--Section generated to contain objects referenced in tp:taxon-treatment.--><fig id="F3" position="float" orientation="portrait"><label>Figures 5–12.</label><caption><p>Male terminalia of <italic><tp:taxon-name>Tillicera auratofasciata</tp:taxon-name></italic>, from Tonkin <bold>5–6</bold> tegmen (<bold>5</bold> dorsal view <bold>6</bold> lateral view) <bold>7–8</bold> phallus (<bold>7</bold> ventral view <bold>8</bold> lateral view) <bold>9</bold> spicular fork <bold>10</bold> tergum VIII <bold>11</bold> sternum VIII <bold>12</bold> phallus, lateral view. Abbreviations: <bold>d</bold> = dorsal denticles <bold>f</bold> = file-like structures on phallic ventral membrane <bold>g</bold> = granular structures; <bold>o</bold> = median orifice.</p></caption><graphic xmlns:xlink="http://www.w3.org/1999/xlink" xlink:href="ZooKeys-122-019-g003.jpg" position="float" orientation="portrait" xlink:type="simple"/></fig><fig id="F6" position="float" orientation="portrait"><label>Figures 29–33.</label><caption><p>Male antennae in dorsal view, showing pit-like sensilla on terminal antennomere <bold>29–31</bold> terminal antennomere <bold>29</bold> <italic><tp:taxon-name>Tillicera auratofasciata</tp:taxon-name></italic>, from Guangxi <bold>30</bold> <italic><tp:taxon-name>Tillicera sensibilis</tp:taxon-name></italic>, sp. n., paratype <bold>31</bold> <italic><tp:taxon-name>Tillicera wenii</tp:taxon-name></italic>, sp. n., paratype <bold>32–33</bold> antennomere <bold>3–11</bold> <bold>32</bold> <italic><tp:taxon-name>Tillicera auratofasciata</tp:taxon-name></italic>, from Guangxi <bold>33</bold> <italic><tp:taxon-name>Tillicera sensibilis</tp:taxon-name></italic>, sp. n., paratype.</p></caption><graphic xmlns:xlink="http://www.w3.org/1999/xlink" xlink:href="ZooKeys-122-019-g006.jpg" position="float" orientation="portrait" xlink:type="simple"/></fig><fig id="F7" position="float" orientation="portrait"><label>Figures 34–38.</label><caption><p>Female reproductive organs. <bold>34–37</bold> <italic><tp:taxon-name>Tillicera auratofasciata</tp:taxon-name></italic> from Yunnan <bold>34</bold> ovipositor, dorsal view <bold>35</bold> ovipositor, ventral view <bold>36</bold> spermatheca <bold>37</bold> internal organs in lateral view <bold>38</bold> <italic><tp:taxon-name>Tillicera sensibilis</tp:taxon-name></italic> from Yunnan. Abbreviations: <bold>bc</bold> = bursa copulatrix; <bold>mo</bold> = median oviduct; <bold>sp</bold> = spermatheca; <bold>sz</bold> = swollen zone; <bold>spd</bold> = spermathecal duct; <bold>spg</bold> = spermathecal gland; <bold>spgd</bold>= spermathecal gland duct; <bold>va</bold> = vagina.</p></caption><graphic xmlns:xlink="http://www.w3.org/1999/xlink" xlink:href="ZooKeys-122-019-g007.jpg" position="float" orientation="portrait" xlink:type="simple"/></fig></tp:treatment-sec></tp:taxon-treatment>
