# Supplementary material for: New species, new records and new morphological characters of the genus Tillicera Spinola from China (Coleoptera, Cleridae, Clerinae)
Source: Zookeys. 2011 Aug 11;(122):19–38. doi: 10.3897/zookeys.122.1457 (PMC3187671; doi:10.3897/zookeys.122.1457)
Supplement: XML Treatment for Tillicera sensibilis [file zookeys.122.1457-treatment2.xml]

<!DOCTYPE tp:taxon-treatment
  PUBLIC "-//TaxonX//DTD Taxonomic Treatment Publishing DTD v0 20100105//EN" "tax-treatment-NSO.dtd">
<tp:taxon-treatment xmlns:tp="http://www.plazi.org/taxpub"><tp:treatment-meta><mixed-citation publication-type="journal"><person-group><name><surname>Yang</surname><given-names>Ganyan</given-names></name><name><surname>Montreuil</surname><given-names>Olivier</given-names></name><name><surname>Yang</surname><given-names>Xingke</given-names></name></person-group><article-title>New species, new records and new morphological characters of the genus <italic>Tillicera</italic> Spinola from China (Coleoptera, Cleridae, Clerinae)</article-title><source>Zookeys</source><day>11</day><month>8</month><year>2011</year><volume>2011</volume><issue>122</issue><fpage>19</fpage><lpage>38</lpage><pub-id pub-id-type="doi">10.3897/zookeys.122.1457</pub-id></mixed-citation></tp:treatment-meta><tp:nomenclature><tp:taxon-name>
                        	<tp:taxon-name-part taxon-name-part-type="genus">Tillicera</tp:taxon-name-part>
                        	<tp:taxon-name-part taxon-name-part-type="species">sensibilis</tp:taxon-name-part>
                        <object-id xmlns:xlink="http://www.w3.org/1999/xlink" xlink:type="simple">urn:lsid:zoobank.org:act:B341B5D4-FDEE-4E60-B2BE-01A560A4F6C1</object-id>
												<object-id xmlns:xlink="http://www.w3.org/1999/xlink" xlink:type="simple">http://species-id.net/wiki/Tillicera_sensibilis</object-id>
                        </tp:taxon-name><tp:taxon-authority>G.Y. Yang &amp; X.K. Yang</tp:taxon-authority><tp:taxon-status xmlns:xlink="http://www.w3.org/1999/xlink" xlink:type="simple">sp. n.</tp:taxon-status><xref ref-type="fig" rid="F1">Figs 1</xref><xref ref-type="fig" rid="F2">4</xref><xref ref-type="fig" rid="F4">13</xref><xref ref-type="fig" rid="F5">20</xref><xref ref-type="fig" rid="F6">30, 33</xref><xref ref-type="fig" rid="F7">38</xref><xref ref-type="fig" rid="F8">39</xref></tp:nomenclature><tp:treatment-sec sec-type="Holotype"><title>Holotype</title><p>male. China, Yunnan, Yingjiang, Tongbiguan, Jianbian, Jingzhuzhai, <named-content xmlns:xlink="http://www.w3.org/1999/xlink" content-type="dwc:verbatimCoordinates" xlink:type="simple">24.6119°N, 97.6153°E</named-content>, ca 1420m, 2008.VI.4, leg. SHI Hongliang, by light trap.<!--PageBreak--> Specimen pin mounted; locality label (original in Chinese); label with information on dissecting number (56#), dissector and date; holotype label; plastic vial with abdomen and aedeagus (IZAS). <bold>Paratypes</bold>. <bold>China</bold>: 2 males, 4 females, same locality data as holotype (1 male preserved in RGCM, others in IZAS); 1 male, Yunnan, Yingjiang, Xima, Menglai River second class hydroelectric power station, <named-content xmlns:xlink="http://www.w3.org/1999/xlink" content-type="dwc:verbatimCoordinates" xlink:type="simple">24.7840°N, 97.6749°E</named-content>, ca 1470m, 2008.VI.6, leg. SHI Hongliang, by light trap (IZAS); 1 female, same data but 2009.V.27–29, leg. ZHANG Weiwei (INCA); 1 male 1 female, Yunnan, Ruili, Dengga to Mafengshan, <named-content xmlns:xlink="http://www.w3.org/1999/xlink" content-type="dwc:verbatimCoordinates" xlink:type="simple">23.9529°N, 97.5981°E</named-content> – <named-content xmlns:xlink="http://www.w3.org/1999/xlink" content-type="dwc:verbatimCoordinates" xlink:type="simple">23.9449°N, 97.5565°E</named-content>, alt. 927–1207m, 2009.VIII.10, leg. SHI Hongliang, by beating (IZAS); 1 female, Yunnan, Yongde, Daxueshan, Manlai, Huataoshu, 1520m, 2002.VI.17, leg. SONG Jinxin (SWFU); <bold>Myanmar:</bold> 1 male, Carin Chebà, 900—1000m, L. Fea V XII—88/Museum Paris, ex. Coll. R. Oberthur (MNHN; dissected); 1 male, Carin Chebà, 900—1100m, L. Fea V XII—88 (MCSN; dissected); <bold>Thailand:</bold> 1 male, Mt. Doi Pui, 1400—1500m, Chiang Mai, N. Thailand, 13–V–1982, T. Shimomura leg. (MNHN; dissected); 1 female, same data but 16–V–1982 (MNHN); 1 male, Thailand, Chiangmai, Doi Pui, 26.V.1985 (RGCM; dissected); 1 famale, same data but 14.V.1985 (RGCM); 1 female, Thailand, Soppong Pai, 1—8.V.1993, Pacholatko &amp; Dembicky leg. (RGCM); Laos: 1 female, LAOS-NE, Houa Phan prov., <named-content xmlns:xlink="http://www.w3.org/1999/xlink" content-type="dwc:verbatimCoordinates" xlink:type="simple">20°12N, 103°59.5'E</named-content> - <named-content xmlns:xlink="http://www.w3.org/1999/xlink" content-type="dwc:verbatimCoordinates" xlink:type="simple">13.5'N, 104°01'E</named-content>, Ban Saluei→Phou Pane Mt., 1340—1870m, 15.iv.-15.v.2008, Lao collectors leg. (NMPC).</p></tp:treatment-sec><tp:treatment-sec sec-type="Diagnosis"><title>Diagnosis.</title><p>Distinguishable from superficially similar specimens of <italic><tp:taxon-name>Tillicera auratofasciata</tp:taxon-name></italic> by body slender (length to width of elytra: male about 2.37, female 2.16), length to width ratio of terminal antennomere of both sexes equal to or above 1.5, metaepisternum and metasternum earth-yellow, pubescence on metaepisternum and metasternum white and distinctly thinner than light yellow decumbent setae on elytra, yellow setal pattern on elytral apical third much narrowing towards suture, dorsal and ventral sinuses of tegmen oblong, and dorsal margin of phallus with large denticles extending from apical third towards apex; and distinguishable from <italic><tp:taxon-name>Tillicera wenii</tp:taxon-name></italic> by pattern-forming setae on elytra more gold colored, meta-P1 absent and meta-P2 just vestigeal (<xref ref-type="fig" rid="F8">Figs 39, 40</xref>), pit-like sensilla of male terminal antennomere larger and shallower [distinct in magnification 100x before treated with KOH solution] (<xref ref-type="fig" rid="F6">Figs 30, 33</xref>), parameres parallel, with apex obtuse, dorsal and ventral sinuses oblong, and dorsal margin of phallus with large denticles extending from apical third towards apex.</p></tp:treatment-sec><tp:treatment-sec sec-type="Description"><title>Description.</title><p>Size: male: length 6.8–8.2 mm; width 2.2–2.4 mm; female: length 8.4–9.5 mm; width 2.8–3.0 mm.</p><p>Head: Black; clypeus, labrum, labium, maxillae yellow-brown, apex of palpi darker; antennomeres 1–3 paler; cranium with slightly dense, fine punctation, each puncture bearing a yellow or black seta; terminal antennomere: length to width ratio of both sexes &gt; 1.5, male with a shallow pit-like sensillum at basal third, diameter 0.06 mm (distinct in magnification 100× before and after treated with KOH solution) (<xref ref-type="fig" rid="F6">Figs 30, 32</xref>).</p><p>Prothorax: Pronotum bicolored, anterior to subapical depression black, posteriorly orange; with dense punctation and anteriorly directed black and yellow setae; prosternum orange.</p><p><!--PageBreak-->Mesothorax: Mesoscutelllum orange; mesosternum earth-yellow.</p><p>Metathorax: Metasternum and metaepisternum earth-yellow, pubescence on metaepisternum and metasternum white, distinctly far thinner than light yellow decumbent setae on elytra.</p><p>Elytra: Length to width ratio: male average about 2.37, female average about 2.16; integument tricolored, basal third orange, posterior two-thirds black; with a pair of lateral yellow maculae before middle, each distance from lateral margin to two-thirds way towards suture, matted with golden yellow, decumbent setae; behind two maculae, with a central backward opened lunate band formed of yellow decumbent setae (sometimes with a pale integumental spot in middle); apical third with another pair of yellow maculae, spanning from lateral margin to, or nearly to, suture, matted with golden yellow, decumbent setae, setal pattern narrowing towards suture; basal third regularly and deeply punctate in rows, diameter of punctures larger than intervals; inner two rows of elytral punctation fading away behind lunate band; basal third with erect, black setae (extreme base with some yellow setae), black part with posteriorly directed, black, decumbent pubescence (apical third mixed with some yellow setae).</p><p>Legs: Black, paler at base, paler part of profemora not longer than one tenth, of mesofemora not longer than one fourth, of metafemora not longer than half; with moderately dense, grayish yellow, erect setae; all tibiae with distinct longitudinal carinae; pro- and meso- P1–4 present, P1 evident but unlobed, P2 feebly lobed apically, P3–4 conspicuously lobed apically; meta-P1 absent, meta-P2 just vestigeal and not clear, meta- P3–4 conspicuously lobed apically (<xref ref-type="fig" rid="F8">Fig. 39</xref>).</p><p>Abdomen: Black.</p><p>Male terminalia: Ratio of length of paramere to whole tegmen 0.26: 1, parameres parallel, apex obtuse, dorsal and ventral sinuses both oblong, latter broader and deeper (<xref ref-type="fig" rid="F4">Figs 13–14</xref>); phallic plate with large denticles along dorsal margin and fine granular structures on posterior sclerotized area (denticles extending from anterior third to posterior sclerotized area; number of denticles may vary between left and right phallic plate and between individuals but whole length of denticles is consistent) (<xref ref-type="fig" rid="F4">Figs 15–16, 20</xref>); phallic ventral membrane with one line of file-like structures on each side (<xref ref-type="fig" rid="F4">Fig. 15</xref>); spicular fork (<xref ref-type="fig" rid="F4">Fig. 17</xref>); tergum VIII (<xref ref-type="fig" rid="F4">Fig. 18</xref>), sternum VIII (<xref ref-type="fig" rid="F4">Fig. 19</xref>).</p><p>Female reproductive organs: Vagina swollen, base of bursa copulatrix narrower than posterior end of vagina; length of bursa copulatrix three times as long as spermatheca; swollen zone between vagina and spermathecal duct smaller than that in <italic><tp:taxon-name>Tillicera sensibilis</tp:taxon-name></italic>; spermathecal gland attached to basal fourth of spermatheca (<xref ref-type="fig" rid="F7">Fig. 38</xref>); both dorsal and ventral lamina of ovipositor divided.</p></tp:treatment-sec><tp:treatment-sec sec-type="Distribution"><title>Distribution.</title><p>China: Yunnan; Myanmar; Thailand; Laos.</p></tp:treatment-sec><tp:treatment-sec sec-type="Etymology"><title>Etymology.</title><p>The specific epithet <italic>sensibilis</italic> (= having the faculty of sensation) is a Latin adjective, referring to the presence of the pit-like sensillum in male terminal antennomere, which is first discovered in this species.<!--PageBreak--></p></tp:treatment-sec><tp:treatment-sec><!--Section generated to contain objects referenced in tp:taxon-treatment.--><fig id="F1" position="float" orientation="portrait"><label>Figures 1–2.</label><caption><p>Habitus <bold>1</bold> <italic><tp:taxon-name>Tillicera sensibilis</tp:taxon-name></italic> sp. n., paratype, from Yingjiang, Yunnan <bold>2</bold> <italic><tp:taxon-name>Tillicera wenii</tp:taxon-name></italic> sp. n., holotype, from Lalashan, Taiwan.</p></caption><graphic xmlns:xlink="http://www.w3.org/1999/xlink" xlink:href="ZooKeys-122-019-g001.jpg" position="float" orientation="portrait" xlink:type="simple"/></fig><fig id="F2" position="float" orientation="portrait"><label>Figures 3–4.</label><caption><p>Pronotum <bold>3</bold> <italic><tp:taxon-name>Tillicera cleroides</tp:taxon-name></italic>, showing pronotum gradually narrowed after subapical depression <bold>4</bold> <italic><tp:taxon-name>Tillicera sensibilis</tp:taxon-name></italic> sp. n., showing pronotum swollen after subapical depression <bold>sad</bold> = subapical depression.</p></caption><graphic xmlns:xlink="http://www.w3.org/1999/xlink" xlink:href="ZooKeys-122-019-g002.jpg" position="float" orientation="portrait" xlink:type="simple"/></fig><fig id="F4" position="float" orientation="portrait"><label>Figures 13–20.</label><caption><p>Male terminalia of <italic><tp:taxon-name>Tillicera sensibilis</tp:taxon-name></italic> sp. n., holotype <bold>13–14</bold> tegmen (<bold>13</bold> dorsal view <bold>14</bold> lateral view) <bold>15–16</bold> phallus (<bold>15</bold> ventral view <bold>16</bold> lateral view) <bold>17</bold> spicular fork <bold>18</bold> tergum VIII <bold>19</bold> sternum VIII <bold>20</bold> phallus, lateral view. Abbreviations: <bold>d</bold> = dorsal denticles <bold>f</bold> = file-like structures on phallic ventral membrane <bold>g</bold> = granular structures; <bold>o</bold> = median orifice.</p></caption><graphic xmlns:xlink="http://www.w3.org/1999/xlink" xlink:href="ZooKeys-122-019-g004.jpg" position="float" orientation="portrait" xlink:type="simple"/></fig><fig id="F5" position="float" orientation="portrait"><label>Figures 21–28.</label><caption><p>Male terminalia of <italic><tp:taxon-name>Tillicera wenii</tp:taxon-name></italic> sp. n., holotype <bold>21–22</bold> tegmen (<bold>21</bold> dorsal view <bold>22</bold> lateral view) <bold>23–24</bold> phallus (<bold>23</bold> ventral view <bold>24</bold> lateral view) <bold>25</bold> spicular fork <bold>26</bold> tergum VIII <bold>27</bold> sternum VIII <bold>28</bold> phallus, lateral view. Abbreviations: <bold>d</bold> = dorsal denticles <bold>f</bold> = file-like structures on phallic ventral membrane <bold>g</bold> = granular structures; <bold>o</bold> = median orifice.</p></caption><graphic xmlns:xlink="http://www.w3.org/1999/xlink" xlink:href="ZooKeys-122-019-g005.jpg" position="float" orientation="portrait" xlink:type="simple"/></fig><fig id="F6" position="float" orientation="portrait"><label>Figures 29–33.</label><caption><p>Male antennae in dorsal view, showing pit-like sensilla on terminal antennomere <bold>29–31</bold> terminal antennomere <bold>29</bold> <italic><tp:taxon-name>Tillicera auratofasciata</tp:taxon-name></italic>, from Guangxi <bold>30</bold> <italic><tp:taxon-name>Tillicera sensibilis</tp:taxon-name></italic>, sp. n., paratype <bold>31</bold> <italic><tp:taxon-name>Tillicera wenii</tp:taxon-name></italic>, sp. n., paratype <bold>32–33</bold> antennomere <bold>3–11</bold> <bold>32</bold> <italic><tp:taxon-name>Tillicera auratofasciata</tp:taxon-name></italic>, from Guangxi <bold>33</bold> <italic><tp:taxon-name>Tillicera sensibilis</tp:taxon-name></italic>, sp. n., paratype.</p></caption><graphic xmlns:xlink="http://www.w3.org/1999/xlink" xlink:href="ZooKeys-122-019-g006.jpg" position="float" orientation="portrait" xlink:type="simple"/></fig><fig id="F7" position="float" orientation="portrait"><label>Figures 34–38.</label><caption><p>Female reproductive organs. <bold>34–37</bold> <italic><tp:taxon-name>Tillicera auratofasciata</tp:taxon-name></italic> from Yunnan <bold>34</bold> ovipositor, dorsal view <bold>35</bold> ovipositor, ventral view <bold>36</bold> spermatheca <bold>37</bold> internal organs in lateral view <bold>38</bold> <italic><tp:taxon-name>Tillicera sensibilis</tp:taxon-name></italic> from Yunnan. Abbreviations: <bold>bc</bold> = bursa copulatrix; <bold>mo</bold> = median oviduct; <bold>sp</bold> = spermatheca; <bold>sz</bold> = swollen zone; <bold>spd</bold> = spermathecal duct; <bold>spg</bold> = spermathecal gland; <bold>spgd</bold>= spermathecal gland duct; <bold>va</bold> = vagina.</p></caption><graphic xmlns:xlink="http://www.w3.org/1999/xlink" xlink:href="ZooKeys-122-019-g007.jpg" position="float" orientation="portrait" xlink:type="simple"/></fig><fig id="F8" position="float" orientation="portrait"><label>Figures 39–44.</label><caption><p>Metatarsus <bold>39</bold> <italic><tp:taxon-name>Tillicera sensibilis</tp:taxon-name></italic>, paratype, separated from body and treated with KOH <bold>40</bold> <italic><tp:taxon-name>Tillicera wenii</tp:taxon-name></italic>, holotype, left leg in natural condition. The Roman numerals indicate the segment of the tarsus. <bold>pul</bold> = pulvillus. Scale = 0.5mm <bold>41–44</bold> Phallus <bold>41</bold> <italic><tp:taxon-name>Tillicera bibalteata</tp:taxon-name></italic>, from Yunnan <bold>42</bold> <italic><tp:taxon-name>Tillicera hirsuta</tp:taxon-name></italic>, from Tonkin <bold>43</bold> <italic><tp:taxon-name>Tillicera michaeli</tp:taxon-name></italic>, from Hainan <bold>44</bold> <italic><tp:taxon-name>Tillicera cleroides</tp:taxon-name></italic>, from Hainan. <bold>o</bold> = median orifice. Scale = 0.5mm</p></caption><graphic xmlns:xlink="http://www.w3.org/1999/xlink" xlink:href="ZooKeys-122-019-g008.jpg" position="float" orientation="portrait" xlink:type="simple"/></fig></tp:treatment-sec></tp:taxon-treatment>
