# Supplementary material for: New species, new records and new morphological characters of the genus Tillicera Spinola from China (Coleoptera, Cleridae, Clerinae)
Source: Zookeys. 2011 Aug 11;(122):19–38. doi: 10.3897/zookeys.122.1457 (PMC3187671; doi:10.3897/zookeys.122.1457)
Supplement: XML Treatment for Tillicera wenii [file zookeys.122.1457-treatment3.xml]

<!DOCTYPE tp:taxon-treatment
  PUBLIC "-//TaxonX//DTD Taxonomic Treatment Publishing DTD v0 20100105//EN" "tax-treatment-NSO.dtd">
<tp:taxon-treatment xmlns:tp="http://www.plazi.org/taxpub"><tp:treatment-meta><mixed-citation publication-type="journal"><person-group><name><surname>Yang</surname><given-names>Ganyan</given-names></name><name><surname>Montreuil</surname><given-names>Olivier</given-names></name><name><surname>Yang</surname><given-names>Xingke</given-names></name></person-group><article-title>New species, new records and new morphological characters of the genus <italic>Tillicera</italic> Spinola from China (Coleoptera, Cleridae, Clerinae)</article-title><source>Zookeys</source><day>11</day><month>8</month><year>2011</year><volume>2011</volume><issue>122</issue><fpage>19</fpage><lpage>38</lpage><pub-id pub-id-type="doi">10.3897/zookeys.122.1457</pub-id></mixed-citation></tp:treatment-meta><tp:nomenclature><tp:taxon-name>
                        	<tp:taxon-name-part taxon-name-part-type="genus">Tillicera</tp:taxon-name-part>
                        	<tp:taxon-name-part taxon-name-part-type="species">wenii</tp:taxon-name-part>
                        <object-id xmlns:xlink="http://www.w3.org/1999/xlink" xlink:type="simple">urn:lsid:zoobank.org:act:305CC980-F9AB-4949-A794-9C7808F2E992</object-id>
												<object-id xmlns:xlink="http://www.w3.org/1999/xlink" xlink:type="simple">http://species-id.net/wiki/Tillicera_wenii</object-id>
                        </tp:taxon-name><tp:taxon-authority>G.Y. Yang &amp; X.K. Yang</tp:taxon-authority><tp:taxon-status xmlns:xlink="http://www.w3.org/1999/xlink" xlink:type="simple">sp. n.</tp:taxon-status><xref ref-type="fig" rid="F1">Figs 2</xref><xref ref-type="fig" rid="F5">21–28</xref><xref ref-type="fig" rid="F6">31</xref><xref ref-type="fig" rid="F8">40</xref></tp:nomenclature><tp:treatment-sec sec-type="Holotype"><title>Holotype.</title><p>male. Taiwan, Taoyuen country, Mt. Lalashan, 1994.V.10, leg. CHOU Wen-I. Specimen adhibitted on rectangular board; locality label (original in Chinese); label with information on dissecting number (108 #), dissector and date; holotype label; plastic vial with abdomen and aedeagus (NMNS). <bold>Paratype</bold>. 1 male, Taiwan, Hualien County, Bilyu Divine Tree, 1995.VI.19, leg. CHOU Wen-I (IZAS).</p></tp:treatment-sec><tp:treatment-sec sec-type="Diagnosis"><title>Diagnosis.</title><p>Distinguishable from superficially similar specimens of <italic><tp:taxon-name>Tillicera auratofasciata</tp:taxon-name></italic> by pattern-forming setae on elytra paler, metasternum  and metaepisternum earth-yellow, pubescence on metaepisternum and metasternum white and distinctly thinner than light yellow decumbent setae on elytra, meta-P1 evident and meta-P2 bilobed (<xref ref-type="fig" rid="F8">Figs 39–40</xref>), pit-like sensilla of male terminal antennomere oblique, smaller and deeper (indistinct in magnification 100x before treated with KOH solution) (<xref ref-type="fig" rid="F6">Figs 29, 31</xref>), paramere pointed; and distinguishable from <italic><tp:taxon-name>Tillicera sensibilis</tp:taxon-name></italic> by pattern-forming setae on elytra paler, meta-P1 evident and meta-P2 bilobed (<xref ref-type="fig" rid="F8">Figs 39–40</xref>), pit-like sensilla of male terminal antennomere oblique, smaller and deeper (indistinct in magnification 100x before treated with KOH solution) (<xref ref-type="fig" rid="F6">Figs 30–31, 33</xref>), paramere pointed, dorsal and ventral sinuses both lanceolate, and dorsal margin of phallus with large denticles extending from basal half towards apex.</p></tp:treatment-sec><tp:treatment-sec sec-type="Description"><title>Description.</title><p>Size: male: length 9.1–9.2 mm; width 2.5–2.6 mm; female: unknown.</p><p>Head: Black; clypeus, labrum, labium, maxillae yellow-brown, apex of palpi darker; antennomeres 1–4 paler; cranium with slightly dense, fine punctation, each puncture bearing a yellow or dark seta; terminal antennomere: length to width ratio &gt; 1.5, males with an oblique and deep pit-like sensillum at basal third, diameter of opening 0.03 mm (indistinct in magnification 100x before treated with KOH solution) (<xref ref-type="fig" rid="F6">Fig. 31</xref>).</p><p>Prothorax: Pronotum bicolored, anterior to subapical depression black, posteriorly orange, with some faint dark zones laterally; with dense punctation and anteriorly directed black and yellow setae; prosternum orange.</p><p>Mesothorax: Mesoscutelllum orange; mesosternum earth-yellow.</p><p>Metathorax: Metasternum and metaepisternum earth-yellow, pubescence on metaepisternum and metasternum white, distinctly far thinner than light yellow decumbent setae on elytra.</p><p>Elytra: Length to width ratio: male average about 2.30, female unknown; integument tricolored, basal two-fifths orange, posterior three-fifths black; with a pair of light yellow maculae before middle, each spanning from lateral margin to two-thirds way towards suture, matted with greyish yellow, decumbent setae; behind two maculae, with a central backward opened lunate band formed of yellow decumbent setae, more or less joining with anterior maculae; apical third with another pair of light yellow maculae, <!--PageBreak-->spanning from lateral margin to, or nearly to, suture, matted with greyish yellow, decumbent setae, setal patterns broadly meeting at suture; basal two-fifths regularly and comparatively shallowly punctate in rows, diameter of punctures a little smaller than, or as wide as, intervals; inner four rows of elytral punctation fading away behind lunate band; basal two-fifths with erect, black setae (extreme base with some light yellow setae), black part with posteriorly directed, black, decumbent pubescence (apical third mixed with some light yellow setae as well).</p><p>Legs: Black, paler at base, paler part of profemora not longer than one tenth, of mesofemora not longer than one fourth, of metafemora not longer than half; with moderately dense, grayish yellow, erect setae; all tibiae with distinct longitudinal carinae; P1–4 of all legs present, P1 evident but unlobed, P2 feebly lobed apically, P3–4 conspicuously lobed apically (<xref ref-type="fig" rid="F8">Fig. 40</xref>).</p><p>Abdomen: Black.</p><p>Male terminalia: Ratio of length of paramere to whole tegmen 0.37: 1, paramere pointed, dorsal and ventral sinuses both lanceolate, former broader and deeper (<xref ref-type="fig" rid="F5">Figs 21–22</xref>); phallic plate with large denticles along dorsal margin and fine granular structures on posterior sclerotized area; spicular fork (denticles extending from anterior half to posterior sclerotized area; number of denticles may vary between left and right phallic plate and between individuals but whole length of denticles is consistent) (<xref ref-type="fig" rid="F5">Figs 23–24, 28</xref>); spicular fork (<xref ref-type="fig" rid="F5">Fig. 25</xref>); tergum VIII (<xref ref-type="fig" rid="F5">Fig. 26</xref>), sternum VIII (<xref ref-type="fig" rid="F5">Fig. 27</xref>).</p><p>Female reproductive organs: Unknown.</p></tp:treatment-sec><tp:treatment-sec sec-type="Distribution"><title>Distribution.</title><p>China: Taiwan.</p></tp:treatment-sec><tp:treatment-sec sec-type="Etymology"><title>Etymology.</title><p>Dedicated to CHOU Wen-I, a specialist on Taiwan Cerambycidae and the collector of this species.</p></tp:treatment-sec><tp:treatment-sec><!--Section generated to contain objects referenced in tp:taxon-treatment.--><fig id="F1" position="float" orientation="portrait"><label>Figures 1–2.</label><caption><p>Habitus <bold>1</bold> <italic><tp:taxon-name>Tillicera sensibilis</tp:taxon-name></italic> sp. n., paratype, from Yingjiang, Yunnan <bold>2</bold> <italic><tp:taxon-name>Tillicera wenii</tp:taxon-name></italic> sp. n., holotype, from Lalashan, Taiwan.</p></caption><graphic xmlns:xlink="http://www.w3.org/1999/xlink" xlink:href="ZooKeys-122-019-g001.jpg" position="float" orientation="portrait" xlink:type="simple"/></fig><fig id="F5" position="float" orientation="portrait"><label>Figures 21–28.</label><caption><p>Male terminalia of <italic><tp:taxon-name>Tillicera wenii</tp:taxon-name></italic> sp. n., holotype <bold>21–22</bold> tegmen (<bold>21</bold> dorsal view <bold>22</bold> lateral view) <bold>23–24</bold> phallus (<bold>23</bold> ventral view <bold>24</bold> lateral view) <bold>25</bold> spicular fork <bold>26</bold> tergum VIII <bold>27</bold> sternum VIII <bold>28</bold> phallus, lateral view. Abbreviations: <bold>d</bold> = dorsal denticles <bold>f</bold> = file-like structures on phallic ventral membrane <bold>g</bold> = granular structures; <bold>o</bold> = median orifice.</p></caption><graphic xmlns:xlink="http://www.w3.org/1999/xlink" xlink:href="ZooKeys-122-019-g005.jpg" position="float" orientation="portrait" xlink:type="simple"/></fig><fig id="F6" position="float" orientation="portrait"><label>Figures 29–33.</label><caption><p>Male antennae in dorsal view, showing pit-like sensilla on terminal antennomere <bold>29–31</bold> terminal antennomere <bold>29</bold> <italic><tp:taxon-name>Tillicera auratofasciata</tp:taxon-name></italic>, from Guangxi <bold>30</bold> <italic><tp:taxon-name>Tillicera sensibilis</tp:taxon-name></italic>, sp. n., paratype <bold>31</bold> <italic><tp:taxon-name>Tillicera wenii</tp:taxon-name></italic>, sp. n., paratype <bold>32–33</bold> antennomere <bold>3–11</bold> <bold>32</bold> <italic><tp:taxon-name>Tillicera auratofasciata</tp:taxon-name></italic>, from Guangxi <bold>33</bold> <italic><tp:taxon-name>Tillicera sensibilis</tp:taxon-name></italic>, sp. n., paratype.</p></caption><graphic xmlns:xlink="http://www.w3.org/1999/xlink" xlink:href="ZooKeys-122-019-g006.jpg" position="float" orientation="portrait" xlink:type="simple"/></fig><fig id="F8" position="float" orientation="portrait"><label>Figures 39–44.</label><caption><p>Metatarsus <bold>39</bold> <italic><tp:taxon-name>Tillicera sensibilis</tp:taxon-name></italic>, paratype, separated from body and treated with KOH <bold>40</bold> <italic><tp:taxon-name>Tillicera wenii</tp:taxon-name></italic>, holotype, left leg in natural condition. The Roman numerals indicate the segment of the tarsus. <bold>pul</bold> = pulvillus. Scale = 0.5mm <bold>41–44</bold> Phallus <bold>41</bold> <italic><tp:taxon-name>Tillicera bibalteata</tp:taxon-name></italic>, from Yunnan <bold>42</bold> <italic><tp:taxon-name>Tillicera hirsuta</tp:taxon-name></italic>, from Tonkin <bold>43</bold> <italic><tp:taxon-name>Tillicera michaeli</tp:taxon-name></italic>, from Hainan <bold>44</bold> <italic><tp:taxon-name>Tillicera cleroides</tp:taxon-name></italic>, from Hainan. <bold>o</bold> = median orifice. Scale = 0.5mm</p></caption><graphic xmlns:xlink="http://www.w3.org/1999/xlink" xlink:href="ZooKeys-122-019-g008.jpg" position="float" orientation="portrait" xlink:type="simple"/></fig></tp:treatment-sec></tp:taxon-treatment>
