# Supplementary material for: New species, new records and new morphological characters of the genus Tillicera Spinola from China (Coleoptera, Cleridae, Clerinae)
Source: Zookeys. 2011 Aug 11;(122):19–38. doi: 10.3897/zookeys.122.1457 (PMC3187671; doi:10.3897/zookeys.122.1457)
Supplement: XML Treatment for Tillicera bibalteata [file zookeys.122.1457-treatment4.xml]

<!DOCTYPE tp:taxon-treatment
  PUBLIC "-//TaxonX//DTD Taxonomic Treatment Publishing DTD v0 20100105//EN" "tax-treatment-NSO.dtd">
<tp:taxon-treatment xmlns:tp="http://www.plazi.org/taxpub"><tp:treatment-meta><mixed-citation publication-type="journal"><person-group><name><surname>Yang</surname><given-names>Ganyan</given-names></name><name><surname>Montreuil</surname><given-names>Olivier</given-names></name><name><surname>Yang</surname><given-names>Xingke</given-names></name></person-group><article-title>New species, new records and new morphological characters of the genus <italic>Tillicera</italic> Spinola from China (Coleoptera, Cleridae, Clerinae)</article-title><source>Zookeys</source><day>11</day><month>8</month><year>2011</year><volume>2011</volume><issue>122</issue><fpage>19</fpage><lpage>38</lpage><pub-id pub-id-type="doi">10.3897/zookeys.122.1457</pub-id></mixed-citation></tp:treatment-meta><tp:nomenclature><tp:taxon-name>
                        	<tp:taxon-name-part taxon-name-part-type="genus">Tillicera</tp:taxon-name-part>
                        	<tp:taxon-name-part taxon-name-part-type="species">bibalteata</tp:taxon-name-part>
                        <object-id xmlns:xlink="http://www.w3.org/1999/xlink" xlink:type="simple">http://species-id.net/wiki/Tillicera_bibalteata</object-id>
                        </tp:taxon-name><tp:taxon-authority>Gorham, 1892</tp:taxon-authority><tp:taxon-status xmlns:xlink="http://www.w3.org/1999/xlink" xlink:type="simple">new record from China</tp:taxon-status><xref ref-type="fig" rid="F8">Figs 41</xref><xref ref-type="fig" rid="F9">45</xref><tp:nomenclature-citation-list><tp:nomenclature-citation><tp:taxon-name>Tillicera bibalteata</tp:taxon-name><comment> Gorham, 1892: 732 (Carin Hills, Chebà).</comment></tp:nomenclature-citation></tp:nomenclature-citation-list></tp:nomenclature><tp:treatment-sec sec-type="Diagnosis"><title>Diagnosis.</title><p>Differs from <italic><tp:taxon-name>Tillicera hirsuta</tp:taxon-name></italic> by absence of tubercular rows on basal elytral intervals, elytral apex not emarginate; from <italic><tp:taxon-name>Tillicera michaeli</tp:taxon-name></italic> by absence of tuberosity on elytral base (on third interval exactly) and absence of tubercular rows on basal elytral intervals, integument from which two bands of golden setae originate yellow, elytra apex not projecting nor acute, color of first three antennomeres light paler, legs black.</p></tp:treatment-sec><tp:treatment-sec sec-type="Distribution"><title>Distribution.</title><p>China: Yunnan, Sichuan, Hainan; Bhutan; Myanmar; Thailand; Laos; Vietnam; Cambodia.</p></tp:treatment-sec><tp:treatment-sec sec-type="Material examined"><title>Material examined.</title><p> <bold>Lectotype</bold> designated by Gerstmeier &amp; Bernhard (2010)<bold>: </bold> female, “Tenasserim, Thagatà, Fea. Apr. 1887/Typus /<italic>bibalteata</italic>, Gorh./Syntypus, <italic><tp:taxon-name>Tillicera bibalteata</tp:taxon-name></italic>, Gorham, 1892 [handwritten by Raffaello Gestro]/Museo Civico di Genova/LECTOTYPE ♀, <italic><tp:taxon-name>Tillicera bibalteata</tp:taxon-name></italic>, Gorham, 1892, Revision 2009,<!--PageBreak--> Gerstmeier &amp; Bernhard” (MCSN); <bold>Paralectotype:</bold> Carin Chebà, 900—1100 m, L. Fea V XII—88, Museo Civico di Genova (MCSN).</p></tp:treatment-sec><tp:treatment-sec sec-type="Other material examined"><title>Other material examined.</title><p>12 specimens: 1 male, Yunnan, Jingdong, alt. 1170m, 1956.VI. 30, leg. Kryzhanovskij (IZAS); 1 female, Yunnan, Jingdong, Dongjiafen, alt. 1250m, 1956.VI.19, leg. A. Shnitnikov (IZAS); 1 male, Yunnan, Jinping, Mengla, alt. 500m, 1956.V.2, leg. HUANG Keren (IZAS); 1 male, Yunnan, Xiaomengyang, alt. 850m, 1957.V.3, leg. ZANG Lingchao (IZAS); 1 male, same data but leg. WANG Shuyong (IZAS); 1 male, Yunnan, Xishuangbanna, Mengpeng, alt. 550m, 1959.VI.27, leg. LI Suofu (IZAS); 1 female, Yunnan, Xishuangbanna, Damenglong, alt. 650m, 1958.V.4, leg. HONG Chunpei (IZAS); 1 female, Yunnan, Xishuangbanna, Menghun, alt. 1200–1400m, 1958.V.21, leg. MENG Xuwu (IZAS); 1 male, Yunnan, Mengla, Yaoqu, alt. 850m, 2005.V.11, leg. CUI Jianxin (CAU); 1 male, Sichuan, Chengdu, 1955.V.28, leg. HUANG Keren &amp; JIN Gentao (IZAS); 1 female, Hainan, Shuiman, alt. 640m, 1960.V.25, LI Changqing (IZAS); 1 female, Mt. Doi Pui, 1400–1500m, Chiang Mai, N. Thailand, 20–V–1982, T. Shimomura leg. (MNHN).</p></tp:treatment-sec><tp:treatment-sec><!--Section generated to contain objects referenced in tp:taxon-treatment.--><fig id="F8" position="float" orientation="portrait"><label>Figures 39–44.</label><caption><p>Metatarsus <bold>39</bold> <italic><tp:taxon-name>Tillicera sensibilis</tp:taxon-name></italic>, paratype, separated from body and treated with KOH <bold>40</bold> <italic><tp:taxon-name>Tillicera wenii</tp:taxon-name></italic>, holotype, left leg in natural condition. The Roman numerals indicate the segment of the tarsus. <bold>pul</bold> = pulvillus. Scale = 0.5mm <bold>41–44</bold> Phallus <bold>41</bold> <italic><tp:taxon-name>Tillicera bibalteata</tp:taxon-name></italic>, from Yunnan <bold>42</bold> <italic><tp:taxon-name>Tillicera hirsuta</tp:taxon-name></italic>, from Tonkin <bold>43</bold> <italic><tp:taxon-name>Tillicera michaeli</tp:taxon-name></italic>, from Hainan <bold>44</bold> <italic><tp:taxon-name>Tillicera cleroides</tp:taxon-name></italic>, from Hainan. <bold>o</bold> = median orifice. Scale = 0.5mm</p></caption><graphic xmlns:xlink="http://www.w3.org/1999/xlink" xlink:href="ZooKeys-122-019-g008.jpg" position="float" orientation="portrait" xlink:type="simple"/></fig><fig id="F9" position="float" orientation="portrait"><label>Figures 45–48.</label><caption><p>Female internal reproductive organs <bold>45</bold> <italic><tp:taxon-name>Tillicera bibalteata</tp:taxon-name></italic>, from Yunnan <bold>46</bold> <italic><tp:taxon-name>Tillicera hirsuta</tp:taxon-name></italic>, from Yunnan <bold>47</bold> <italic><tp:taxon-name>Tillicera michaeli</tp:taxon-name></italic>, from Guangdong <bold>48</bold> <italic><tp:taxon-name>Tillicera cleroides</tp:taxon-name></italic>, from Hainan. Abbreviations: <bold>bc</bold> = bursa copulatrix; <bold>mo</bold> = median oviduct; <bold>sp</bold> = spermatheca; <bold>sz</bold> = swollen zone; <bold>spd</bold> = spermathecal duct; <bold>spg</bold> = spermathecal gland; <bold>spgd</bold>= spermathecal gland duct; <bold>va</bold> = vagina.</p></caption><graphic xmlns:xlink="http://www.w3.org/1999/xlink" xlink:href="ZooKeys-122-019-g009.jpg" position="float" orientation="portrait" xlink:type="simple"/></fig></tp:treatment-sec></tp:taxon-treatment>
