# Supplementary material for: New species, new records and new morphological characters of the genus Tillicera Spinola from China (Coleoptera, Cleridae, Clerinae)
Source: Zookeys. 2011 Aug 11;(122):19–38. doi: 10.3897/zookeys.122.1457 (PMC3187671; doi:10.3897/zookeys.122.1457)
Supplement: XML Treatment for Tillicera hirsuta [file zookeys.122.1457-treatment5.xml]

<!DOCTYPE tp:taxon-treatment
  PUBLIC "-//TaxonX//DTD Taxonomic Treatment Publishing DTD v0 20100105//EN" "tax-treatment-NSO.dtd">
<tp:taxon-treatment xmlns:tp="http://www.plazi.org/taxpub"><tp:treatment-meta><mixed-citation publication-type="journal"><person-group><name><surname>Yang</surname><given-names>Ganyan</given-names></name><name><surname>Montreuil</surname><given-names>Olivier</given-names></name><name><surname>Yang</surname><given-names>Xingke</given-names></name></person-group><article-title>New species, new records and new morphological characters of the genus <italic>Tillicera</italic> Spinola from China (Coleoptera, Cleridae, Clerinae)</article-title><source>Zookeys</source><day>11</day><month>8</month><year>2011</year><volume>2011</volume><issue>122</issue><fpage>19</fpage><lpage>38</lpage><pub-id pub-id-type="doi">10.3897/zookeys.122.1457</pub-id></mixed-citation></tp:treatment-meta><tp:nomenclature><tp:taxon-name>
                        	<tp:taxon-name-part taxon-name-part-type="genus">Tillicera</tp:taxon-name-part>
                        	<tp:taxon-name-part taxon-name-part-type="species">hirsuta</tp:taxon-name-part>
                        <object-id xmlns:xlink="http://www.w3.org/1999/xlink" xlink:type="simple">http://species-id.net/wiki/Tillicera_hirsuta</object-id>
                        </tp:taxon-name><tp:taxon-authority>(Pic, 1926)</tp:taxon-authority><tp:taxon-status xmlns:xlink="http://www.w3.org/1999/xlink" xlink:type="simple">new record from China</tp:taxon-status><xref ref-type="fig" rid="F8">Figs 42</xref><xref ref-type="fig" rid="F9">46</xref><tp:nomenclature-citation-list><tp:nomenclature-citation><tp:taxon-name>Thanasimus hirsuta</tp:taxon-name><comment> Pic, 1926: 22 (Tonkin).</comment></tp:nomenclature-citation><tp:nomenclature-citation><tp:taxon-name>Tillicera hirsuta</tp:taxon-name><comment>: Gerstmeier &amp; Bernhard, 2010: 18.</comment></tp:nomenclature-citation></tp:nomenclature-citation-list></tp:nomenclature><tp:treatment-sec sec-type="Diagnosis"><title>Diagnosis.</title><p>Differs from <italic><tp:taxon-name>Tillicera bibalteata</tp:taxon-name></italic> by having tubercular rows on basal elytral intervals, elytral apex emarginate; from <italic><tp:taxon-name>Tillicera michaeli</tp:taxon-name></italic> by absence of tuberosity on elytral base (on third interval exactly), diameter of interstitial tubercules larger than diameter of punctures on elytra, integument from which two bands of golden setae originates yellow, elytral apex emarginate, first four antennomeres paler.</p></tp:treatment-sec><tp:treatment-sec sec-type="Distribution"><title>Distribution.</title><p>China: Yunnan; Vietnam; Indonesia; Malaysia.</p></tp:treatment-sec><tp:treatment-sec sec-type="Material examined"><title>Material examined.</title><p> <bold>Lectotype</bold> designated here: female, “Type [handwritten by Pic]/Lac Thô, Tonkin /<italic><tp:taxon-name>Thanasimus hirsutus</tp:taxon-name></italic>, n. sp. [handwritten by Pic]/Museum Paris, Coll. M. Pic/HOLOTYPE ♀ <italic><tp:taxon-name>Thanasimus hirsutus</tp:taxon-name></italic> Pic, 1926 = <italic><tp:taxon-name>Tillicera hirsuta</tp:taxon-name></italic>, Revision 2009, Gerstmeier &amp; Bernhard” (MNHN).</p></tp:treatment-sec><tp:treatment-sec sec-type="Remarks. "><title>Remarks. </title><p>The name-bearing type was not fixed in the original publication and there was no imply how many type series was. For the purpose to fix the name-bearing type, the lectotype is designated here, which is the same specimen noted as "holotype" in Gerstmeier &amp; Bernhard (2010).</p></tp:treatment-sec><tp:treatment-sec sec-type="Other material examined"><title>Other material examined.</title><p>5 specimens: 1 female, Lac Thô, Tonkin (MNHN); 1 male, Phuyen binh, 1907 (MNHN); 1 female, Yunnan, Xishuangbanna, Menglun, Lvshilin, <named-content xmlns:xlink="http://www.w3.org/1999/xlink" content-type="dwc:verbatimCoordinates" xlink:type="simple">21°54.61'N, 101°16.87'E</named-content>, ca 630m, 2009.XI.14, leg. TANG Guo &amp; YAO Zhiyuan, by fogging (IZAS); 1 male 1 female, Tonkin, Hoa-Binh, leg. A de Cooman (IZAS).</p></tp:treatment-sec><tp:treatment-sec><!--Section generated to contain objects referenced in tp:taxon-treatment.--><fig id="F8" position="float" orientation="portrait"><label>Figures 39–44.</label><caption><p>Metatarsus <bold>39</bold> <italic><tp:taxon-name>Tillicera sensibilis</tp:taxon-name></italic>, paratype, separated from body and treated with KOH <bold>40</bold> <italic><tp:taxon-name>Tillicera wenii</tp:taxon-name></italic>, holotype, left leg in natural condition. The Roman numerals indicate the segment of the tarsus. <bold>pul</bold> = pulvillus. Scale = 0.5mm <bold>41–44</bold> Phallus <bold>41</bold> <italic><tp:taxon-name>Tillicera bibalteata</tp:taxon-name></italic>, from Yunnan <bold>42</bold> <italic><tp:taxon-name>Tillicera hirsuta</tp:taxon-name></italic>, from Tonkin <bold>43</bold> <italic><tp:taxon-name>Tillicera michaeli</tp:taxon-name></italic>, from Hainan <bold>44</bold> <italic><tp:taxon-name>Tillicera cleroides</tp:taxon-name></italic>, from Hainan. <bold>o</bold> = median orifice. Scale = 0.5mm</p></caption><graphic xmlns:xlink="http://www.w3.org/1999/xlink" xlink:href="ZooKeys-122-019-g008.jpg" position="float" orientation="portrait" xlink:type="simple"/></fig><fig id="F9" position="float" orientation="portrait"><label>Figures 45–48.</label><caption><p>Female internal reproductive organs <bold>45</bold> <italic><tp:taxon-name>Tillicera bibalteata</tp:taxon-name></italic>, from Yunnan <bold>46</bold> <italic><tp:taxon-name>Tillicera hirsuta</tp:taxon-name></italic>, from Yunnan <bold>47</bold> <italic><tp:taxon-name>Tillicera michaeli</tp:taxon-name></italic>, from Guangdong <bold>48</bold> <italic><tp:taxon-name>Tillicera cleroides</tp:taxon-name></italic>, from Hainan. Abbreviations: <bold>bc</bold> = bursa copulatrix; <bold>mo</bold> = median oviduct; <bold>sp</bold> = spermatheca; <bold>sz</bold> = swollen zone; <bold>spd</bold> = spermathecal duct; <bold>spg</bold> = spermathecal gland; <bold>spgd</bold>= spermathecal gland duct; <bold>va</bold> = vagina.</p></caption><graphic xmlns:xlink="http://www.w3.org/1999/xlink" xlink:href="ZooKeys-122-019-g009.jpg" position="float" orientation="portrait" xlink:type="simple"/></fig></tp:treatment-sec></tp:taxon-treatment>
