# Supplementary material for: New species, new records and new morphological characters of the genus Tillicera Spinola from China (Coleoptera, Cleridae, Clerinae)
Source: Zookeys. 2011 Aug 11;(122):19–38. doi: 10.3897/zookeys.122.1457 (PMC3187671; doi:10.3897/zookeys.122.1457)
Supplement: XML Treatment for Tillicera michaeli [file zookeys.122.1457-treatment6.xml]

<!DOCTYPE tp:taxon-treatment
  PUBLIC "-//TaxonX//DTD Taxonomic Treatment Publishing DTD v0 20100105//EN" "tax-treatment-NSO.dtd">
<tp:taxon-treatment xmlns:tp="http://www.plazi.org/taxpub"><tp:treatment-meta><mixed-citation publication-type="journal"><person-group><name><surname>Yang</surname><given-names>Ganyan</given-names></name><name><surname>Montreuil</surname><given-names>Olivier</given-names></name><name><surname>Yang</surname><given-names>Xingke</given-names></name></person-group><article-title>New species, new records and new morphological characters of the genus <italic>Tillicera</italic> Spinola from China (Coleoptera, Cleridae, Clerinae)</article-title><source>Zookeys</source><day>11</day><month>8</month><year>2011</year><volume>2011</volume><issue>122</issue><fpage>19</fpage><lpage>38</lpage><pub-id pub-id-type="doi">10.3897/zookeys.122.1457</pub-id></mixed-citation></tp:treatment-meta><tp:nomenclature><tp:taxon-name>
                        	<tp:taxon-name-part taxon-name-part-type="genus">Tillicera</tp:taxon-name-part>
                        	<tp:taxon-name-part taxon-name-part-type="species">michaeli</tp:taxon-name-part>
                        <object-id xmlns:xlink="http://www.w3.org/1999/xlink" xlink:type="simple">http://species-id.net/wiki/Tillicera_michaeli</object-id>
                        </tp:taxon-name><tp:taxon-authority>Gerstmeier &amp; Bernhard, 2010</tp:taxon-authority><tp:taxon-status xmlns:xlink="http://www.w3.org/1999/xlink" xlink:type="simple">new record from China</tp:taxon-status><xref ref-type="fig" rid="F8">Figs 43</xref><xref ref-type="fig" rid="F9">47</xref><tp:nomenclature-citation-list><tp:nomenclature-citation><tp:taxon-name>Tillicera michaeli</tp:taxon-name><comment> Gerstmeier &amp; Bernhard, 2010: 23 (Laos).</comment></tp:nomenclature-citation></tp:nomenclature-citation-list></tp:nomenclature><tp:treatment-sec sec-type="Diagnosis"><title>Diagnosis.</title><p>Differs from <italic><tp:taxon-name>Tillicera bibalteata</tp:taxon-name></italic> by having a tuberosity on elytral base (on third interval exactly), each basal elytral interval with a row of tubercules, integument from which two bands of golden setae originate black, elytra apex slightly projecting and acute, color of first three antennomeres black, legs reddish brown; from <italic><tp:taxon-name>Tillicera hirsuta</tp:taxon-name></italic> by having a tuberosity in basediscal elytra (on third interval exactly), diameter of interstitial tubercules smaller than diameter of punctures on elytra, integument from which two bands of golden setae originate black, elytral apex slightly projecting and acute, first four antennomeres black.</p></tp:treatment-sec><tp:treatment-sec sec-type="Distribution"><title>Distribution.</title><p>China: Guangxi, Guangdong, Hainan; Vietnam; Laos.</p></tp:treatment-sec><tp:treatment-sec sec-type="Material examined"><title>Material examined.</title><p> <bold>Holotype:</bold> male, “Laos, Phongsaly Prov., Phongsaly env., Phu Fa, h: 1450–1600 m/27.VII.2006, leg. M. Geiser, Bergregenwald, Umgestürzter Baum/HOLOTYPE male, <italic><tp:taxon-name>Tillicera michaeli</tp:taxon-name></italic> sp. n., Gerstmeier &amp; Bernhard, 2009 Revision, Gerstmeier &amp; Bernhard” (RGCM); <bold>Paratype:</bold> 2 specimens, same locality data as Holotype; 1 specimen, same data but 28.VII.2006 (RGCM).</p></tp:treatment-sec><tp:treatment-sec sec-type="Other material examined"><title>Other material examined.</title><p>16 specimens: 1 male, Guangxi, Napo, Defu, alt. 1350m, 2000.VI.18, leg. LI Wenzhu (IZAS); 3 males, Guangdong, Nanling Nature Reserve, 2009.IV–VIII, leg. GAO Lei, by Malaise trap; 1 male, same data but by window trap; 1 male, same data but on soil; 3 males 2 females; same data but collecting methods unknown (IZAS). 1 male, Hainan, Yinggeling Nature Reserve, Hongxin village, <named-content xmlns:xlink="http://www.w3.org/1999/xlink" content-type="dwc:verbatimCoordinates" xlink:type="simple">19.0805°N, 109.5210°E</named-content>, alt. 415m, 2007.XII.3, leg. YANG Ganyan, by searching on dead rubber branches on wayside (IZAS); 1 male, same data but leg. WANG Zhiliang (IZAS); 1 female, Hainan, Jianfengling Nature Reserve, 1983.V.27, leg. Gu Maobin, by hand (IZAS); 1 male 1 female, Tonkin, Mt. Bavi, 800–1000m, 1941.VII, leg. A. De Cooman (IZAS).</p></tp:treatment-sec><tp:treatment-sec><!--Section generated to contain objects referenced in tp:taxon-treatment.--><fig id="F8" position="float" orientation="portrait"><label>Figures 39–44.</label><caption><p>Metatarsus <bold>39</bold> <italic><tp:taxon-name>Tillicera sensibilis</tp:taxon-name></italic>, paratype, separated from body and treated with KOH <bold>40</bold> <italic><tp:taxon-name>Tillicera wenii</tp:taxon-name></italic>, holotype, left leg in natural condition. The Roman numerals indicate the segment of the tarsus. <bold>pul</bold> = pulvillus. Scale = 0.5mm <bold>41–44</bold> Phallus <bold>41</bold> <italic><tp:taxon-name>Tillicera bibalteata</tp:taxon-name></italic>, from Yunnan <bold>42</bold> <italic><tp:taxon-name>Tillicera hirsuta</tp:taxon-name></italic>, from Tonkin <bold>43</bold> <italic><tp:taxon-name>Tillicera michaeli</tp:taxon-name></italic>, from Hainan <bold>44</bold> <italic><tp:taxon-name>Tillicera cleroides</tp:taxon-name></italic>, from Hainan. <bold>o</bold> = median orifice. Scale = 0.5mm</p></caption><graphic xmlns:xlink="http://www.w3.org/1999/xlink" xlink:href="ZooKeys-122-019-g008.jpg" position="float" orientation="portrait" xlink:type="simple"/></fig><fig id="F9" position="float" orientation="portrait"><label>Figures 45–48.</label><caption><p>Female internal reproductive organs <bold>45</bold> <italic><tp:taxon-name>Tillicera bibalteata</tp:taxon-name></italic>, from Yunnan <bold>46</bold> <italic><tp:taxon-name>Tillicera hirsuta</tp:taxon-name></italic>, from Yunnan <bold>47</bold> <italic><tp:taxon-name>Tillicera michaeli</tp:taxon-name></italic>, from Guangdong <bold>48</bold> <italic><tp:taxon-name>Tillicera cleroides</tp:taxon-name></italic>, from Hainan. Abbreviations: <bold>bc</bold> = bursa copulatrix; <bold>mo</bold> = median oviduct; <bold>sp</bold> = spermatheca; <bold>sz</bold> = swollen zone; <bold>spd</bold> = spermathecal duct; <bold>spg</bold> = spermathecal gland; <bold>spgd</bold>= spermathecal gland duct; <bold>va</bold> = vagina.</p></caption><graphic xmlns:xlink="http://www.w3.org/1999/xlink" xlink:href="ZooKeys-122-019-g009.jpg" position="float" orientation="portrait" xlink:type="simple"/></fig></tp:treatment-sec></tp:taxon-treatment>
